# Supplementary material for: Pulmonary expanded polytetrafluoroethylene conduits with a hand-sewn tricuspid valve
Source: Interdiscip Cardiovasc Thorac Surg. 2025 Feb 6;40(2):ivaf020. doi: 10.1093/icvts/ivaf020 (PMC11997764; doi:10.1093/icvts/ivaf020)
Supplement: ivaf020_Supplementary_Data [file ivaf020_Supplementary_Data.zip]

Archive with 7 entries (7 files):
- Figure_S4.tif
- Supplementary_Material_Apendix_S1.docx
- Supplementary_Material_Figure_legends.docx
- Supplementary_Material_Tables.docx
- Figure_S1.tif
- Figure_S2.tif
- Figure_S3.tif
